# Supplementary material for: Expression Profile Analysis of the Cell Cycle in Diploid and Tetraploid Carassius auratus red var
Source: Front Genet. 2020 Mar 17;11:203. doi: 10.3389/fgene.2020.00203 (PMC7089929; doi:10.3389/fgene.2020.00203)
Supplement: Supplementary file 3 [file Table_3.xlsx]

## Sheet: Sheet1
Supplementary Table 3. the pathway distribution of differential expressed genes between 2n and 4n in both in vivo and in vitro.
Pathway accssion	Pathway name	NO. of genes
ko01100	Metabolic pathways	35
ko01110	Biosynthesis of secondary metabolites	21
ko01130	Biosynthesis of antibiotics	17
ko01120	Microbial metabolism in diverse environments	15
ko01200	Carbon metabolism	11
ko05016	Huntington's disease	10
ko01230	Biosynthesis of amino acids	10
ko00010	Glycolysis / Gluconeogenesis	10
ko05200	Pathways in cancer	9
ko05418	Fluid shear stress and atherosclerosis	9
ko05167	Kaposi's sarcoma-associated herpesvirus infection	9
ko05010	Alzheimer's disease	8
ko00190	Oxidative phosphorylation	7
ko04010	MAPK signaling pathway	7
ko04371	Apelin signaling pathway	7
ko05012	Parkinson's disease	7
ko04014	Ras signaling pathway	6
ko05166	HTLV-I infection	6
ko04350	TGF-beta signaling pathway	6
ko04932	Non-alcoholic fatty liver disease (NAFLD)	6
ko05169	Epstein-Barr virus infection	6
ko05210	Colorectal cancer	6
ko04218	Cellular senescence	6
ko04310	Wnt signaling pathway	6
ko05034	Alcoholism	5
ko05203	Viral carcinogenesis	5
ko05206	MicroRNAs in cancer	5
ko00710	Carbon fixation in photosynthetic organisms	5
ko05205	Proteoglycans in cancer	5
ko04024	cAMP signaling pathway	5
ko04810	Regulation of actin cytoskeleton	5
ko04062	Chemokine signaling pathway	5
ko04151	PI3K-Akt signaling pathway	5
ko00330	Arginine and proline metabolism	5
ko04015	Rap1 signaling pathway	5
ko04926	Relaxin signaling pathway	5
ko05224	Breast cancer	4
ko05168	Herpes simplex infection	4
ko00230	Purine metabolism	4
ko00680	Methane metabolism	4
ko04723	Retrograde endocannabinoid signaling	4
ko04713	Circadian entrainment	4
ko04137	Mitophagy - animal	4
ko04110	Cell cycle	4
ko04722	Neurotrophin signaling pathway	4
ko04728	Dopaminergic synapse	4
ko05161	Hepatitis B	4
ko04210	Apoptosis	4
ko00030	Pentose phosphate pathway	4
ko00260	Glycine, serine and threonine metabolism	4
ko04922	Glucagon signaling pathway	4
ko00500	Starch and sucrose metabolism	4
ko04727	GABAergic synapse	4
ko05152	Tuberculosis	4
ko05213	Endometrial cancer	3
ko04621	NOD-like receptor signaling pathway	3
ko04140	Autophagy - animal	3
ko05230	Central carbon metabolism in cancer	3
ko04510	Focal adhesion	3
ko04662	B cell receptor signaling pathway	3
ko00220	Arginine biosynthesis	3
ko04919	Thyroid hormone signaling pathway	3
ko05032	Morphine addiction	3
ko04550	Signaling pathways regulating pluripotency of stem cells	3
ko04270	Vascular smooth muscle contraction	3
ko05220	Chronic myeloid leukemia	3
ko05214	Glioma	3
ko04217	Necroptosis	3
ko04726	Serotonergic synapse	3
ko04921	Oxytocin signaling pathway	3
ko05222	Small cell lung cancer	3
ko04724	Glutamatergic synapse	3
ko00250	Alanine, aspartate and glutamate metabolism	3
ko05133	Pertussis	3
ko05202	Transcriptional misregulation in cancer	3
ko05216	Thyroid cancer	3
ko04071	Sphingolipid signaling pathway	3
ko04380	Osteoclast differentiation	3
ko00270	Cysteine and methionine metabolism	3
ko04520	Adherens junction	3
ko04068	FoxO signaling pathway	3
ko04725	Cholinergic synapse	3
ko04145	Phagosome	3
ko05212	Pancreatic cancer	3
ko04216	Ferroptosis	3
ko03320	PPAR signaling pathway	3
ko03018	RNA degradation	3
ko04260	Cardiac muscle contraction	3
ko05165	Human papillomavirus infection	2
ko04630	Jak-STAT signaling pathway	2
ko05223	Non-small cell lung cancer	2
ko05219	Bladder cancer	2
ko01040	Biosynthesis of unsaturated fatty acids	2
ko01212	Fatty acid metabolism	2
ko04115	p53 signaling pathway	2
ko03040	Spliceosome	2
ko05215	Prostate cancer	2
ko04390	Hippo signaling pathway	2
ko00051	Fructose and mannose metabolism	2
ko05218	Melanoma	2
ko00860	Porphyrin and chlorophyll metabolism	2
ko00520	Amino sugar and nucleotide sugar metabolism	2
ko05217	Basal cell carcinoma	2
ko04013	MAPK signaling pathway - fly	2
ko01522	Endocrine resistance	2
ko04916	Melanogenesis	2
ko03008	Ribosome biogenesis in eukaryotes	2
ko00561	Glycerolipid metabolism	2
ko04142	Lysosome	2
ko04530	Tight junction	2
ko03013	RNA transport	2
ko00052	Galactose metabolism	2
ko04660	T cell receptor signaling pathway	2
ko04915	Estrogen signaling pathway	2
ko04360	Axon guidance	2
ko00020	Citrate cycle (TCA cycle)	2
ko05031	Amphetamine addiction	2
ko00620	Pyruvate metabolism	2
ko05164	Influenza A	2
ko05211	Renal cell carcinoma	2
ko04066	HIF-1 signaling pathway	2
ko03010	Ribosome	2
ko04212	Longevity regulating pathway - worm	2
ko05231	Choline metabolism in cancer	2
ko04720	Long-term potentiation	2
ko00970	Aminoacyl-tRNA biosynthesis	2
ko05132	Salmonella infection	2
ko00980	Metabolism of xenobiotics by cytochrome P450	2
ko04138	Autophagy - yeast	2
ko04261	Adrenergic signaling in cardiomyocytes	2
ko04657	IL-17 signaling pathway	2
ko04912	GnRH signaling pathway	2
ko04022	cGMP-PKG signaling pathway	2
ko04933	AGE-RAGE signaling pathway in diabetic complications	2
ko04012	ErbB signaling pathway	2
ko04670	Leukocyte transendothelial migration	2
ko05160	Hepatitis C	2
ko05323	Rheumatoid arthritis	2
ko01524	Platinum drug resistance	2
ko00740	Riboflavin metabolism	2
ko00240	Pyrimidine metabolism	2
ko00562	Inositol phosphate metabolism	1
ko04659	Th17 cell differentiation	1
ko04620	Toll-like receptor signaling pathway	1
ko04668	TNF signaling pathway	1
ko03022	Basal transcription factors	1
ko04925	Aldosterone synthesis and secretion	1
ko04624	Toll and Imd signaling pathway	1
ko04970	Salivary secretion	1
ko04626	Plant-pathogen interaction	1
ko04141	Protein processing in endoplasmic reticulum	1
ko04710	Circadian rhythm	1
ko00280	Valine, leucine and isoleucine degradation	1
ko05014	Amyotrophic lateral sclerosis （ALS)	1
ko00760	Nicotinate and nicotinamide metabolism	1
ko05221	Acute myeloid leukemia	1
ko00950	Isoquinoline alkaloid biosynthesis	1
ko00640	Propanoate metabolism	1
ko00592	alpha-Linolenic acid metabolism	1
ko03015	mRNA surveillance pathway	1
ko00630	Glyoxylate and dicarboxylate metabolism	1
ko04666	Fc gamma R-mediated phagocytosis	1
ko00960	Tropane, piperidine and pyridine alkaloid biosynthesis	1
ko04011	MAPK signaling pathway - yeast	1
ko04610	Complement and coagulation cascades	1
ko04072	Phospholipase D signaling pathway	1
ko00770	Pantothenate and CoA biosynthesis	1
ko04139	Mitophagy - yeast	1
ko05100	Bacterial invasion of epithelial cells	1
ko00310	Lysine degradation	1
ko04016	MAPK signaling pathway - plant	1
ko00460	Cyanoamino acid metabolism	1
ko04962	Vasopressin-regulated water reabsorption	1
ko04152	AMPK signaling pathway	1
ko00410	beta-Alanine metabolism	1
ko05131	Shigellosis	1
ko00360	Phenylalanine metabolism	1
ko00350	Tyrosine metabolism	1
ko04136	Autophagy - other	1
ko04744	Phototransduction	1
ko05140	Leishmaniasis	1
ko04330	Notch signaling pathway	1
ko05120	Epithelial cell signaling in Helicobacter pylori infection	1
ko00670	One carbon pool by folate	1
ko01523	Antifolate resistance	1
ko00053	Ascorbate and aldarate metabolism	1
ko05030	Cocaine addiction	1
ko04740	Olfactory transduction	1
ko05321	Inflammatory bowel disease （IBD)	1
ko01051	Biosynthesis of ansamycins	1
ko04611	Platelet activation	1
ko04370	VEGF signaling pathway	1
ko00910	Nitrogen metabolism	1
ko01210	2-Oxocarboxylic acid metabolism	1
ko05146	Amoebiasis	1
ko05322	Systemic lupus erythematosus	1
ko00340	Histidine metabolism	1
ko03060	Protein export	1
ko04978	Mineral absorption	1
ko04964	Proximal tubule bicarbonate reclamation	1
ko04211	Longevity regulating pathway	1
ko00720	Carbon fixation pathways in prokaryotes	1
ko00982	Drug metabolism - cytochrome P450	1
ko04144	Endocytosis	1
ko05162	Measles	1
ko04975	Fat digestion and absorption	1
ko00380	Tryptophan metabolism	1
ko05110	Vibrio cholerae infection	1
ko04114	Oocyte meiosis	1
ko03050	Proteasome	1
ko04664	Fc epsilon RI signaling pathway	1
ko00471	D-Glutamine and D-glutamate metabolism	1
ko05416	Viral myocarditis	1
ko00590	Arachidonic acid metabolism	1
ko00521	Streptomycin biosynthesis	1
ko04721	Synaptic vesicle cycle	1
ko05144	Malaria	1
ko05142	Chagas disease （American trypanosomiasis)	1
ko04150	mTOR signaling pathway	1
ko00071	Fatty acid degradation	1
ko04658	Th1 and Th2 cell differentiation	1
ko04745	Phototransduction - fly	1
ko04924	Renin secretion	1
ko05020	Prion diseases	1
ko05130	Pathogenic Escherichia coli infection	1
ko04214	Apoptosis - fly	1
ko00400	Phenylalanine, tyrosine and tryptophan biosynthesis	1
ko04971	Gastric acid secretion	1
ko05204	Chemical carcinogenesis	1
ko04977	Vitamin digestion and absorption	1
ko04391	Hippo signaling pathway - fly	1
ko04612	Antigen processing and presentation	1
ko04750	Inflammatory mediator regulation of TRP channels	1
ko04020	Calcium signaling pathway	1
ko04972	Pancreatic secretion	1
ko03020	RNA polymerase	1
ko04910	Insulin signaling pathway	1
ko04650	Natural killer cell mediated cytotoxicity	1
ko04070	Phosphatidylinositol signaling system	1
ko00480	Glutathione metabolism	1
